# Supplementary material for: Sub-classification of myopic glaucomatous eyes according to optic disc and peripapillary features
Source: PLoS One. 2017 Jul 24;12(7):e0181841. doi: 10.1371/journal.pone.0181841 (PMC5524361; doi:10.1371/journal.pone.0181841)
Supplement: S1 File — (CSV) [file pone.0181841.s001.csv]

research.id	bm.inward	torsion.direction	tilt.ratio	axl	ppa.length	bm.length	no.bm.length	abs.torsion.degree	cct	clst	age	eye	sup	inf	nas	tem	gender	vf location (0;sup, 1;inf)	vf center;0 vs pph;1		baseline IOP	Avg. THICKNESS	initial VF MD
1	1	1	1.36	26.01	1030	507	523	14.534	512	clst1	70	1	93	87	20	115	1	0	1		10	76	-2.14
2	0	1	1.09	24.34	600	400	200	30.359	521	clst1	79	2	123	83	57	73	1	0	2		12	84	-8.38
3	0	1	1.29	25.96	193	110	83	29.32	508	clst2A	49	1	112	67	73	55	1	0	0		16	77	-1.62
4	1	0	1.08	24.99	307	207	100	11.057	557	clst2B	59	2	64	82	52	59	1	2	2		15	77	-6
5	0	1	1.21	26.95	433	210	223	12.369	532	clst1	56	2	123	82	62	89	1	0	1		17	52	-4.05
6	1	0	1.27	28.31	683	300	383	1.677	561	clst1	29	1	91	88	35	93	0	0	1		17	77	-1.54
7	0	0	1.51	25.13	553	107	447	5.932	557	clst1	57	1	140	104	51	120	1	0	1		18	104	-1.63
8	1	1	1.23	24.09	427	387	40	38.878	532	clst2A	31	1	96	122	60	79	1	1	1		23	89	-0.96
9	1	1	1.17	24.15	410	297	113	16.113	495	clst2A	59	2	131	72	82	60	1	1	1		19	92	-0.64
10	0	0	1.05	30.61	397	250	147	4.639	520	clst2B	47	2	76	48	60	85	0	0	0		14	50	-7.61
11	1	0	1.46	25.45	850	553	297	3.637	590	clst1	51	1	84	68	28	115	0	0	1		14	74	-5.21
12	0	1	1.15	26.05	490	450	40	40.217	555	clst2A	58	2	64	97	44	76	0	1	1		18	70	-2.86
13	0	1	1.14	24.25	520	233	287	11.89	446	clst1	52	1	116	93	50	72	1	0	1		18	83	-2.77
14	1	1	1.16	24.04	783	490	293	3.867	515	clst1	64	1	54	48	20	90	0	0	1		14	86	-3.21
15	0	1	1.06	24.94	353	180	173	46.16	NA	clst2A	55	2	95	171	76	74	0	1	1		14	104	0.55
16	1	0	1.17	26.95	213	163	50	26.203	517	clst2B	70	2	103	107	64	73	1	1	1		16	87	-5.82
17	1	0	1.23	26.02	657	280	377	12.814	575	clst1	46	2	64	45	48	74	0	0	2		15	56	-12.77
18	0	0	1.26	27.56	603	150	453	37.715	560	clst1	45	2	94	92	56	86	0	0	1		10	82	-2
19	0	1	1.41	26.5	653	197	457	7.898	512	clst1	44	2	102	84	52	86	1	0	1		22	50	-6.27
20	0	1	1.63	25.44	757	373	383	13.519	569	clst1	39	1	86	97	29	91	1	0	1		15	75	-0.75
21	0	0	1.36	27.33	553	153	400	24.37	547	clst1	35	1	98	71	66	69	0	0	1		17	76	-4.85
22	0	1	1.17	25.42	233	153	80	28.19	546	clst2A	61	1	71	46	37	33	0	2	0		20	47	-5.31
23	1	0	1.34	26.41	303	217	87	4.655	487	clst2B	57	2	91	49	72	48	1	0	1		15	65	-3.8
24	0	0	1.34	27.26	700	193	507	31.158	562	clst1	46	2	87	114	57	84	1	1	1		14	104	-0.22
25	0	0	1.11	24.14	317	157	160	3.038	545	clst2B	44	1	124	74	51	88	1	0	1		17	84	-0.87
26	1	1	1.17	24.19	413	287	127	16.065	580	clst2A	53	2	118	126	83	59	0	1	1		14	101	-0.62
27	0	0	1.18	24.12	600	307	293	43.179	574	clst1	45	2	91	56	44	56	1	0	1		19	64	-3.62
28	1	1	1.18	NA	203	117	87	12.272	NA	clst2A	67	2	99	105	92	46	1	0	1		13	84	-3.21
29	1	1	1.32	24.07	380	320	60	20.263	469	clst2A	64	2	114	68	74	65	0	0	0		13	80	-6.62
30	0	0	1.4	25.24	550	230	320	15.735	549	clst1	61	2	103	130	51	100	1	0	1		12	95	0.19
31	0	1	1.25	25.56	503	280	223	21.993	542	clst1	46	2	73	102	46	56	0	1	1		17	74	-1.61
32	0	0	1.54	28.44	90	37	53	8.32	580	clst2B	56	2	99	86	57	60	0	1	1		17	75	-2.7
33	0	1	1.1	25.59	207	143	63	12.666	496	clst2A	47	2	106	101	71	56	1	0	1		15	84	-0.26
34	1	0	1.42	29.9	420	280	140	26.36	527	clst2B	54	1	47	85	36	42	0	1	2		16	65	-12.42
35	0	1	1.15	25.69	237	163	87	5.076	563	clst2A	37	1	40	36	42	32	0	2	2		13	38	-16.83
36	0	1	1.49	30.67	760	233	527	5.43	528	clst1	37	1	75	84	43	83	0	1	1		15	65	-4.46
37	0	1	1.2	25.78	437	137	300	12.162	575	clst1	53	1	74	114	52	64	0	1	1		15	76	-6.77
38	0	1	1.08	24.12	200	170	30	31.359	530	clst2A	47	2	77	95	48	63	0	1	1		19	71	-8.7
39	0	0	1.14	24.12	273	167	107	38.422	561	clst2B	60	2	66	48	58	29	0	0	1		23	51	-20.5
40	0	0	1.48	26.17	457	127	330	20.772	475	clst1	54	1	68	71	65	76	1	0	2		15	70	-3.01
41	1	1	1.1	24.34	347	307	40	5.048	531	clst2A	71	1	61	49	37	53	0	0	2		17	53	-6.51
42	0	0	1.25	25.54	463	297	167	6.869	535	clst2B	55	2	122	116	73	81	0	0	1		11	98	-3.31
43	1	0	1.18	24.28	427	293	133	9.779	530	clst2B	45	1	120	101	49	83	1	0	0		19	88	-1.26
44	1	1	1.08	24.43	213	163	50	27.705	530	clst2A	61	1	97	79	51	61	1	0	0		15	72	-4.45
45	0	1	1.34	26.44	210	187	23	33.961	560	clst2A	42	2	89	62	48	75	1	0	0		19	70	-4.05
46	1	1	1.32	24.47	440	203	237	7.081	NA	clst1	66	1	97	59	43	57	0	0	0		21	65	-4.91
47	1	1	1.08	24.32	220	157	63	22.1	556	clst2A	64	2	67	86	51	48	0	1	2		20	69	-8.54
48	0	1	1.08	24.11	347	257	90	64.165	NA	clst2A	77	1	104	49	47	61	0	0	2		10	63	-10.91
49	0	1	1.37	24.71	453	323	130	5.564	555	clst2A	48	1	66	139	76	85	1	1	1		14	92	-2.9
50	1	0	1.39	25.97	883	347	537	17.938	512	clst1	52	1	108	66	61	102	1	0	2		15	84	-7.87
51	0	0	1.18	28.09	833	177	657	21.489	NA	clst1	53	2	115	86	29	64	0	0	1		15	74	-1.2
52	0	0	1.21	25.72	347	257	90	2.476	530	clst2B	48	1	111	91	58	77	1	0	0		12	85	-1.46
53	0	1	1.08	28.75	247	170	77	4.938	549	clst2A	78	1	92	105	56	89	1	0	1		15	81	-0.39
54	1	0	1.19	26.66	480	167	313	19.548	578	clst1	70	1	115	50	53	70	1	0	1		19	72	-2.19
55	1	1	1.22	24.17	543	447	97	15.351	501	clst2A	61	1	131	92	64	62	1	0	2		16	87	-9.41
56	0	1	1.26	25.5	493	477	17	11.874	562	clst2A	61	1	130	108	50	92	0	0	0		14	96	0.26
57	0	0	1.14	29.11	397	123	273	18.277	611	clst1	42	1	80	84	45	85	0	0	1		20	76	-2.4
58	0	1	1.09	NA	240	133	107	6.312	475	clst2A	63	1	93	97	45	69	1	0	1		12	72	-1.64
59	1	1	1.19	25.69	347	283	63	10.166	530	clst2A	44	2	141	116	54	64	1	0	0		17	95	0.87
60	0	0	1.35	27.42	717	310	407	24.82	530	clst1	48	1	102	108	38	83	0	1	1		19	83	-0.75
61	1	1	1.08	24.63	213	153	60	19.402	557	clst2A	42	2	80	76	57	60	0	0	0		15	73	-2.1
62	0	1	1.08	26.06	357	267	90	7.641	506	clst2A	47	1	103	135	73	61	0	1	1		18	93	-1.95
63	0	0	1.83	25.96	383	190	193	25.79	461	clst2B	39	2	102	72	41	62	1	0	0		12	69	-1.97
64	1	0	1.26	24.93	447	353	93	2.64	558	clst2B	58	1	112	114	61	83	1	0	1		15	93	0.14
65	0	0	1.49	27.41	910	600	317	2.734	499	clst1	38	1	77	71	45	95	1	0	1		15	72	-7.12
66	0	1	1.16	24.69	753	660	93	56.406	NA	clst1	77	1	83	97	58	79	0	0	0		14	79	-2.41
67	1	1	1.13	24.17	367	353	13	45.62	532	clst2A	79	1	99	73	82	54	0	1	2		16	77	-4.21
68	0	1	1.05	25.65	193	107	87	8.364	575	clst2A	54	2	68	116	76	91	0	1	0		15	88	-4.16
69	0	0	1.02	24.16	203	193	10	8.5	530	clst2B	61	1	100	108	58	57	0	1	0		16	84	-1.97
70	0	1	1.17	24.81	330	117	213	41.291	527	clst2A	36	2	112	121	89	74	1	0	1		16	99	-4.04
71	0	0	1.16	24.03	530	430	100	10.197	531	clst2B	54	1	120	89	84	98	1	0	1		14	96	-3.61
72	0	1	1.33	26.53	520	167	353	11.859	543	clst1	41	1	57	70	49	31	0	0	2		18	112	-3.19
73	1	1	1.18	27.79	687	350	337	31.852	529	clst1	45	1	58	67	57	65	0	1	1		18	62	-3.05
74	0	0	1.24	26.17	453	107	347	4.01	576	clst1	40	1	103	84	42	86	0	0	1		20	79	-5.83
75	1	1	1.24	25.66	333	257	77	23.48	530	clst2A	51	1	61	53	62	68	0	2	2		20	61	-14.93
76	0	0	1.38	27.97	450	353	97	16.896	516	clst2B	32	2	110	79	45	77	0	0	2		17	76	-0.49
77	0	1	1.34	NA	607	133	473	0.669	535	clst1	49	2	121	88	41	60	0	0	0		10	60	-2.83
78	1	0	1.11	26.33	300	193	107	18.445	575	clst2B	61	1	91	121	68	80	0	1	1		20	90	-1.43
79	0	1	1.22	NA	403	147	257	23.994	569	clst1	49	1	110	60	62	64	0	0	2		15	92	-3.74
80	0	0	1.26	NA	270	227	43	5.369	524	clst2B	43	2	75	58	29	76	1	0	2		12	55	-9.35
81	0	1	1.09	24.22	420	387	33	30.775	527	clst2A	85	2	85	66	54	56	1	2	2		15	65	-14.1
82	0	0	1.52	26.24	800	220	580	16.055	562	clst1	42	2	72	58	33	62	1	0	0		16	74	-2.88
83	0	1	1.14	25.39	540	117	423	30.575	NA	clst1	35	2	131	142	96	68	1	0	1		14	109	-0.6
84	1	1	1.09	24.85	240	200	40	31.423	587	clst2A	48	2	83	43	56	56	0	0	0		19	62	-4.97
85	1	0	1.2	24.77	237	233	3	3.889	526	clst2B	39	1	55	64	38	51	1	0	1		42	52	-4.97
86	0	0	1.35	24.98	487	143	343	1.237	529	clst1	33	2	81	71	55	75	1	0	1		30	71	-3.56
87	0	1	1.18	25.17	523	353	170	2.534	568	clst2A	54	2	119	99	51	72	1	0	1		16	85	0.66
88	0	0	1.36	25.49	510	330	180	24.236	554	clst1	42	2	89	57	37	84	1	0	2		15	77	-2.08
89	0	0	1.18	25.56	360	253	107	5.316	485	clst2B	65	2	115	106	48	68	1	1	1		13	84	-0.48
90	0	1	1.22	26.12	407	130	277	24.671	555	clst1	54	2	138	94	56	72	0	0	0		21	93	1.04
91	0	1	1.16	25.06	273	233	40	26.416	538	clst2A	48	1	51	40	44	33	0	2	2		30	42	-28.97
92	1	1	1.21	24.4	453	317	137	26.365	520	clst2A	40	1	81	37	44	42	0	0	1		22	51	-6.32
93	0	0	1.35	26.61	640	177	463	4.371	NA	clst1	35	2	109	118	44	76	1	1	1		12	87	-2.8
94	0	1	1.62	NA	207	80	127	9.809	555	clst2A	45	2	82	92	52	50	0	1	2		18	59	-4.57
95	0	0	1.79	30.6	473	143	330	1.306	556	clst1	39	1	104	59	43	103	0	0	1		17	76	-8.43
96	0	0	1.33	26.82	527	173	353	8.981	477	clst1	39	2	107	74	56	71	0	0	1		13	81	-2.08
97	1	1	1.34	28.01	533	190	343	10.799	534	clst1	33	2	76	116	59	106	1	1	1		17	80	-5.06
98	0	1	1.04	24.7	307	180	127	18.491	440	clst2A	59	1	110	60	99	41	1	1	2		16	78	-16.81
99	0	0	1.33	26.34	403	330	73	6.673	408	clst2B	55	1	50	65	49	59	0	0	1		14	71	-2.07
100	0	1	1.18	25.76	493	250	243	22.627	497	clst1	58	1	101	70	54	86	1	0	1		18	78	-3.19
101	0	0	1.42	26.62	503	223	280	3.965	470	clst1	52	2	80	62	25	76	0	0	1		11	61	-7.73
102	0	0	1.31	NA	653	247	407	6.58	574	clst1	44	1	50	89	31	75	1	1	1		16	71	-4.3
103	0	0	1.36	27.2	507	173	333	10.175	529	clst1	28	2	110	59	45	58	0	0	2		25	72	-15.25
104	0	1	1.53	29.28	627	163	463	8.7	564	clst1	38	1	67	56	19	76	0	0	1		15	54	-3.88
105	1	0	1.12	24.85	280	253	27	21.335	557	clst2B	59	2	114	91	67	54	1	0	0		16	82	-2.42
106	1	0	1.36	26.26	760	437	323	5.216	515	clst1	64	2	83	68	52	89	0	2	2		23	75	-3.78
107	0	1	1.33	27.43	497	123	373	30.104	564	clst1	45	1	72	70	53	74	0	0	1		14	67	-4.97
108	0	0	1.14	27.35	407	160	247	36.957	583	clst1	45	2	92	80	41	68	0	0	1		13	68	-4.37
109	0	1	1.16	24.41	467	430	37	10.645	567	clst2A	62	2	65	108	46	53	0	1	0		17	68	-6.49
110	0	0	1.47	26.85	883	220	663	22.479	513	clst1	59	2	71	110	31	54	1	1	0		19	67	-5.44
111	0	0	1.41	26.24	640	213	427	1.494	577	clst1	30	1	75	75	40	95	1	0	1		18	71	-7.3
112	1	1	1.05	24.34	277	153	123	14.615	511	clst2A	52	2	88	120	59	62	1	1	0		13	83	-5.5
113	0	1	1.21	24.39	90	53	37	24.482	536	clst2A	21	2	98	123	65	61	0	0	0		12	87	-2.82
114	0	1	1.11	24.93	187	147	40	5.461	532	clst2A	32	2	110	55	40	79	1	0	2		18	71	-12.62
115	0	0	1.28	24.27	233	130	103	2.546	560	clst2B	37	1	58	69	12	26	1	1	2		20	41	-5.23
